# Supplementary material for: CuCl-Promoted β‑Acylation of Cyclopropanols with Thioesters
Source: Org Lett. 2026 Mar 10;28(11):3553–8. doi: 10.1021/acs.orglett.6c00432 (PMC13010281; doi:10.1021/acs.orglett.6c00432)
Supplement: Supplementary file 1 [file ol6c00432_si_001.xyz]

45
Energy = 0.00 kcal/mol
C    -3.372671 0.425866 -0.768994
C    -2.069698 -0.257926 -0.580178
C    -1.325418 -0.817971 -1.760036
O    -1.608730 -0.333119 0.550946
C    -0.024632 -1.520902 -1.387255
C    2.299783 -0.711693 0.939219
C    -4.016575 0.956421 0.342351
C    -5.221653 1.612040 0.212708
C    -5.785411 1.739050 -1.044450
C    -5.163096 1.224104 -2.165294
C    -3.956643 0.567742 -2.020598
Cl   -7.302825 2.556919 -1.215632
S    2.999134 0.697362 0.040091
O    1.509741 -0.519552 1.906439
Cu   0.402331 -0.960539 0.417310
C    1.571598 1.750888 0.002374
C    0.924849 1.958052 -1.208260
C    -0.209127 2.748473 -1.259691
C    -0.708275 3.320465 -0.102030
C    -0.057732 3.120742 1.103108
C    1.087763 2.347208 1.157666
H    5.225609 -5.171634 0.720135
C    4.636091 -4.265994 0.756925
C    4.483924 -3.491230 -0.380937
H    4.948286 -3.794021 -1.308989
C    3.732178 -2.333010 -0.336551
H    3.596459 -1.736163 -1.226924
C    3.124485 -1.945616 0.849526
C    3.274685 -2.724567 1.988190
H    2.793400 -2.412230 2.903511
C    4.031038 -3.879891 1.940987
H    4.150072 -4.480854 2.831782
H    -1.140103 0.035571 -2.417730
H    -2.026044 -1.453397 -2.310343
H    0.744007 -1.308030 -2.130138
H    -0.168266 -2.604197 -1.392286
H    -3.554402 0.846544 1.312228
H    -5.726686 2.022942 1.073946
H    -5.621276 1.334752 -3.136392
H    -3.474536 0.165590 -2.898839
H    1.306793 1.483923 -2.101158
H    -0.710324 2.910222 -2.204461
H    -1.604518 3.924377 -0.140741
H    -0.441778 3.570227 2.008070
H    1.596926 2.183401 2.094735
45
Energy = 0.00 kcal/mol
C    -3.146639 0.325988 -0.482068
C    -1.894729 -0.263630 0.038850
C    -1.004295 -1.064624 -0.860920
O    -1.603104 -0.060521 1.215454
C    0.245293 -1.673724 -0.243877
C    2.220442 -0.808196 0.554796
C    -3.915874 1.117729 0.362961
C    -5.067352 1.721241 -0.092487
C    -5.450551 1.531423 -1.408671
C    -4.703117 0.748242 -2.267607
C    -3.552042 0.148283 -1.798325
Cl   -6.892350 2.291085 -1.991579
S    2.525523 0.517665 -0.696272
O    2.206933 -0.462638 1.785764
Cu   0.280973 -0.420913 1.559106
C    1.302778 1.703389 -0.208585
C    0.322189 2.073558 -1.120993
C    -0.656541 2.984794 -0.768640
C    -0.663611 3.535233 0.501922
C    0.327512 3.193097 1.404308
C    1.318224 2.291697 1.051143
H    4.938404 -5.311973 -0.483673
C    4.385735 -4.402912 -0.289686
C    4.016761 -3.576480 -1.337436
H    4.281672 -3.837040 -2.352863
C    3.307787 -2.416043 -1.091516
H    3.019778 -1.783655 -1.919014
C    2.965604 -2.062671 0.207399
C    3.346734 -2.889783 1.253847
H    3.094323 -2.596171 2.261540
C    4.047842 -4.055388 1.006227
H    4.338533 -4.691487 1.830959
H    -0.729657 -0.402972 -1.684815
H    -1.638247 -1.834881 -1.315629
H    0.845746 -2.059003 -1.057704
H    -0.002671 -2.534494 0.389460
H    -3.591691 1.260023 1.382989
H    -5.667110 2.337340 0.560258
H    -5.021201 0.612586 -3.290014
H    -2.970664 -0.459505 -2.474761
H    0.333097 1.641079 -2.111486
H    -1.418887 3.259621 -1.484955
H    -1.432706 4.241976 0.782008
H    0.339294 3.635959 2.390625
H    2.102230 2.031916 1.745353
45
Energy = 0.00 kcal/mol
C    -3.266700 0.390497 -0.602511
C    -1.966795 0.481916 0.080094
C    -0.676732 0.504446 -0.684203
O    -1.955723 0.547177 1.313959
C    0.112930 -0.824185 -0.648607
C    1.483878 -0.794100 0.075937
C    -4.429062 0.642805 0.120607
C    -5.663478 0.545843 -0.479786
C    -5.736520 0.174179 -1.811985
C    -4.597580 -0.096467 -2.546186
C    -3.364232 0.021260 -1.938542
Cl   -7.284422 0.043753 -2.570394
S    2.593435 0.533576 -0.776435
O    1.402747 -0.591188 1.399486
Cu   -0.174919 0.147693 1.981832
C    2.258685 1.995820 0.162935
C    1.726819 3.116563 -0.464345
C    1.512585 4.285962 0.244663
C    1.815281 4.343044 1.593979
C    2.352987 3.232130 2.223042
C    2.589173 2.068727 1.512295
H    4.037459 -5.421195 -1.003930
C    3.526344 -4.491264 -0.795631
C    3.156569 -3.651268 -1.832593
H    3.382043 -3.920127 -2.855579
C    2.502889 -2.463109 -1.564007
H    2.239618 -1.812032 -2.387206
C    2.212475 -2.092026 -0.256564
C    2.592301 -2.933452 0.775020
H    2.374585 -2.630324 1.787715
C    3.242332 -4.126319 0.507722
H    3.532514 -4.772619 1.325206
H    -0.087135 1.298865 -0.227765
H    -0.848852 0.811627 -1.710873
H    0.256539 -1.155830 -1.673236
H    -0.463613 -1.609705 -0.152779
H    -4.350101 0.921654 1.160753
H    -6.567755 0.750976 0.072753
H    -4.679117 -0.393794 -3.580470
H    -2.478256 -0.199295 -2.514322
H    1.482188 3.065439 -1.516773
H    1.106235 5.152709 -0.258796
H    1.645086 5.254172 2.151122
H    2.608670 3.276686 3.273191
H    3.024729 1.205203 1.989818
