# Supplementary material for: CuCl-Promoted β‑Acylation of Cyclopropanols with Thioesters
Source: Org Lett. 2026 Mar 10;28(11):3553–8. doi: 10.1021/acs.orglett.6c00432 (PMC13010281; doi:10.1021/acs.orglett.6c00432)
Supplement: Supplementary file 3 [file ol6c00432_si_003.xyz]

45
Energy = 0.00 kcal/mol
C    -3.136944 -0.046095 2.639920
C    -3.845252 -1.234197 2.621406
C    -3.902665 -2.014551 1.483757
C    -3.234911 -1.597591 0.347433
C    -2.509426 -0.414775 0.342617
C    -2.473422 0.354001 1.499253
Cl   -4.678269 -1.751139 4.052529
C    -1.741422 0.063789 -0.853192
C    -1.862937 -0.693486 -2.142934
O    -1.037438 1.043985 -0.735665
C    -1.008806 -0.176262 -3.288296
Cu   0.860145 0.012122 -2.874574
S    2.990140 0.225604 -2.271921
C    3.072258 1.388442 -0.924554
C    4.262672 1.489813 -0.221037
C    4.366527 2.397253 0.815395
C    3.294408 3.215754 1.129488
C    2.117518 3.122878 0.408801
C    1.997764 2.206272 -0.620692
C    3.201547 -1.414856 -1.460432
O    3.730734 -2.254807 -2.120209
C    2.733018 -1.619707 -0.072148
C    1.578184 -1.032710 0.421904
C    1.152776 -1.328192 1.702722
C    1.892658 -2.186357 2.497568
C    3.050677 -2.767749 2.007170
C    3.464305 -2.497001 0.718520
H    -3.111851 0.552907 3.538076
H    -4.463455 -2.936986 1.489342
H    -3.285055 -2.213011 -0.538077
H    -1.911674 1.276828 1.487390
H    -2.934588 -0.701269 -2.382598
H    -1.618031 -1.735792 -1.919413
H    -1.378449 0.808125 -3.594125
H    -1.165017 -0.833764 -4.147442
H    5.102445 0.860666 -0.481385
H    5.289650 2.470690 1.372636
H    3.379056 3.929412 1.937262
H    1.277452 3.758369 0.650892
H    1.064232 2.112782 -1.157000
H    0.993904 -0.365146 -0.192745
H    0.238569 -0.889006 2.075664
H    1.562010 -2.408601 3.502798
H    3.624966 -3.441618 2.627004
H    4.350734 -2.962141 0.311779
45
Energy = 0.00 kcal/mol
C    -4.940314 1.619385 0.585081
C    -5.748081 0.678277 1.198122
C    -5.355146 -0.641763 1.308967
C    -4.133118 -1.024028 0.792069
C    -3.303364 -0.096634 0.175422
C    -3.720293 1.225981 0.080049
Cl   -7.282291 1.163952 1.837086
C    -1.977566 -0.467893 -0.376806
C    -1.532154 -1.901882 -0.402158
O    -1.242921 0.422546 -0.784363
C    -0.262877 -2.133684 -1.210932
Cu   0.635468 -0.429831 -1.436875
S    2.221608 1.084743 -1.827753
C    2.653164 1.486644 -0.153189
C    3.992381 1.529750 0.207585
C    4.348862 1.834896 1.507633
C    3.372731 2.105679 2.451147
C    2.036879 2.079705 2.088214
C    1.674225 1.773462 0.788892
C    2.507973 -0.952146 -2.058376
O    2.540319 -1.280158 -3.210025
C    3.368871 -1.527916 -0.984899
C    2.980288 -1.613437 0.340328
C    3.852729 -2.116393 1.286470
C    5.118322 -2.533029 0.911430
C    5.505653 -2.457495 -0.416105
C    4.631893 -1.959967 -1.364221
H    -5.269623 2.644552 0.507443
H    -6.001313 -1.358768 1.792152
H    -3.831008 -2.056598 0.881182
H    -3.072594 1.943266 -0.402008
H    -2.375811 -2.514016 -0.730236
H    -1.379448 -2.165400 0.650268
H    -0.518839 -2.466811 -2.220289
H    0.333313 -2.929012 -0.766313
H    4.750517 1.303998 -0.528576
H    5.393618 1.856766 1.784604
H    3.653237 2.342583 3.468114
H    1.271237 2.299825 2.819345
H    0.631557 1.753701 0.503031
H    1.990470 -1.293487 0.631556
H    3.543735 -2.180400 2.320287
H    5.801599 -2.923995 1.652887
H    6.490233 -2.790081 -0.714442
H    4.916023 -1.898522 -2.405046
45
Energy = 0.00 kcal/mol
C    -5.588392 1.132567 0.442010
C    -6.412081 0.020014 0.435221
C    -5.915171 -1.242098 0.168208
C    -4.570223 -1.388744 -0.102533
C    -3.725106 -0.286048 -0.101290
C    -4.246667 0.973305 0.177056
Cl   -8.097851 0.211888 0.769193
C    -2.282447 -0.410969 -0.369152
C    -1.648198 -1.717283 -0.727113
O    -1.566121 0.579673 -0.265198
C    -0.264293 -1.517964 -1.328878
Cu   0.404128 0.142463 -0.552262
S    1.224745 1.972532 0.337768
C    2.991360 1.840974 0.437079
C    3.795085 2.096849 -0.667483
C    5.172555 2.007493 -0.570807
C    5.769664 1.672877 0.632848
C    4.976197 1.429728 1.741108
C    3.599075 1.513817 1.644138
C    2.045372 -0.635310 -1.060810
O    2.429869 -0.471293 -2.170797
C    2.795818 -1.324466 0.016775
C    2.192034 -1.667936 1.213542
C    2.928169 -2.287440 2.204080
C    4.272644 -2.550155 1.999423
C    4.878577 -2.199408 0.804472
C    4.141268 -1.589969 -0.190564
H    -5.999986 2.107435 0.655019
H    -6.576622 -2.094904 0.171993
H    -4.186382 -2.376631 -0.308023
H    -3.583157 1.825598 0.182386
H    -2.304072 -2.288514 -1.385882
H    -1.591493 -2.285749 0.206665
H    -0.330926 -1.266408 -2.389399
H    0.319837 -2.430496 -1.246081
H    3.329631 2.356739 -1.607408
H    5.782224 2.205834 -1.442315
H    6.846630 1.607059 0.707680
H    5.430831 1.168990 2.687513
H    2.978235 1.317829 2.506879
H    1.147931 -1.435061 1.374063
H    2.458459 -2.556076 3.139757
H    4.852507 -3.025922 2.778512
H    5.930718 -2.394676 0.652011
H    4.596803 -1.295250 -1.124348
45
Energy = 0.00 kcal/mol
C    -5.605217 0.829239 0.447412
C    -6.213186 -0.404888 0.601292
C    -5.516712 -1.580697 0.392817
C    -4.191172 -1.516578 0.014879
C    -3.562304 -0.288765 -0.150542
C    -4.280773 0.880937 0.074904
Cl   -7.876960 -0.478013 1.065159
C    -2.145054 -0.176695 -0.542495
C    -1.326356 -1.398669 -0.841355
O    -1.619690 0.923878 -0.610759
C    -0.039241 -1.092683 -1.598589
Cu   0.481259 0.706305 -0.739078
S    1.475667 2.352673 0.268719
C    3.166564 1.835423 0.430474
C    4.032817 1.842164 -0.656712
C    5.352702 1.453552 -0.509046
C    5.834111 1.061206 0.728408
C    4.980454 1.060860 1.818593
C    3.659466 1.444015 1.671054
C    1.802033 -0.646369 -1.173942
O    2.405504 -0.485417 -2.192897
C    2.348264 -1.321352 0.030823
C    1.628326 -1.420531 1.210423
C    2.185507 -2.040137 2.311584
C    3.468055 -2.556882 2.235740
C    4.194128 -2.445738 1.062307
C    3.637524 -1.827479 -0.039388
H    -6.168736 1.733483 0.620630
H    -6.010535 -2.531270 0.524632
H    -3.653808 -2.439690 -0.142805
H    -3.783280 1.831896 -0.046402
H    -1.925700 -2.100908 -1.423299
H    -1.123100 -1.900993 0.107877
H    -0.234602 -0.617578 -2.562854
H    0.421202 -2.048035 -1.834196
H    3.659616 2.146730 -1.623876
H    6.009156 1.461458 -1.369122
H    6.866857 0.760548 0.842431
H    5.342766 0.756144 2.791556
H    2.991783 1.438470 2.521263
H    0.646537 -0.974578 1.286022
H    1.626414 -2.107636 3.233998
H    3.907760 -3.036476 3.099580
H    5.201806 -2.832846 1.009901
H    4.193501 -1.714121 -0.958198
45
Energy = 0.00 kcal/mol
C    -5.589856 0.672037 -0.592547
C    -6.131938 -0.598898 -0.674654
C    -5.349039 -1.725946 -0.507203
C    -4.002721 -1.576289 -0.248480
C    -3.436775 -0.309515 -0.158401
C    -4.244469 0.809562 -0.335026
Cl   -7.820577 -0.782207 -0.991098
C    -1.999515 -0.112225 0.117038
C    -1.132371 -1.310928 0.319944
O    -1.575014 1.036637 0.171095
C    0.316158 -1.042997 0.645576
Cu   0.062168 2.002107 0.367104
S    1.888128 3.072176 0.588634
C    3.026749 2.137275 -0.392553
C    2.649094 1.347963 -1.477252
C    3.585433 0.626629 -2.196766
C    4.927658 0.692073 -1.866880
C    5.319327 1.497580 -0.810767
C    4.383430 2.206366 -0.080574
C    1.063896 -2.336461 0.883352
O    0.492186 -3.397335 0.773429
C    2.499707 -2.264558 1.253283
C    3.177228 -1.057857 1.368872
C    4.515349 -1.047049 1.718709
C    5.179257 -2.236504 1.953518
C    4.507838 -3.444608 1.837597
C    3.174205 -3.458241 1.489399
H    -6.220105 1.537665 -0.728603
H    -5.792896 -2.707174 -0.577176
H    -3.401159 -2.463108 -0.118258
H    -3.803106 1.792498 -0.267371
H    -1.208415 -1.931563 -0.573876
H    -1.583090 -1.914034 1.108593
H    0.414447 -0.417091 1.533370
H    0.818924 -0.504758 -0.160049
H    1.608499 1.317571 -1.773113
H    3.261858 0.017562 -3.030509
H    5.659197 0.130682 -2.430685
H    6.366177 1.570972 -0.546346
H    4.697293 2.824368 0.749798
H    2.684015 -0.114547 1.184680
H    5.035068 -0.104108 1.798780
H    6.225605 -2.224992 2.226708
H    5.028643 -4.374202 2.020115
H    2.632496 -4.387846 1.394053
